# Supplementary material for: RNAMotifProfile: a graph-based approach to build RNA structural motif profiles
Source: NAR Genom Bioinform. 2024 Sep 26;6(3):lqae128. doi: 10.1093/nargab/lqae128 (PMC11426329; doi:10.1093/nargab/lqae128)
Supplement: lqae128_Supplemental_Files [file lqae128_supplemental_files.zip]

Archive with 2 entries (2 files):
- Supplementary_Materials.pdf
- Supplementary_Tables_S1-S3.xlsx
