# Supplementary material for: RNAMotifProfile: a graph-based approach to build RNA structural motif profiles
Source: NAR Genom Bioinform. 2024 Sep 26;6(3):lqae128. doi: 10.1093/nargab/lqae128 (PMC11426329; doi:10.1093/nargab/lqae128)
Supplement: lqae128_Supplemental_Files [file lqae128_supplemental_files.zip › Supplementary_Tables_S1-S3.xlsx]

## Sheet: Table_S1
Table S1: Instances of well-known RNA structural motif families (Internal Loops)
Kink-turn	4V9F_0:1147-1154_1213-1216	4V8P_D1:1414-1421_1441-1445	4C4W_H:3-7_26-33	5TBW_1:1388-1395_1415-1419	3Q3Z_V:55-58_16-22	4KQY_A:17-21_31-38	4LFB_A:684-688_699-706	4LFB_A:242-247_277-284	3J7A_A:963-968_979-987	5J7L_AA:515-521_528-536	4V9F_0:77-81_93-100	3NVI_F:15-21_5-8	4V88_A6:311-316_348-355	4V8P_D1:2152-2157_2168-2175	4V8P_D1:1245-1252_1311-1314	4IOA_X:81-84_96-102	3SIU_F:47-50_33-39	3J7Q_5:2302-2309_2329-2333	5TBW_1:1711-1717_1727-1733	5J7L_AA:242-247_277-284	3J7Q_5:3660-3665_3677-3684	4IOA_X:1221-1228_1247-1251	2OZB_C:42-45_28-34	3J79_A:2449-2455_2466-2473	5J7L_DA:1208-1215_1234-1238	4V8P_D1:1735-1741_1751-1757	1RLG_D:15-21_5-8	3J7Q_5:2656-2662_2672-2678	4V88_A6:562-568_575-583	4V9F_0:1587-1592_1602-1608	4V9F_0:1312-1319_1338-1342	5FJC_A:17-21_31-38	3J79_A:1868-1874_1884-1890	4AOB_A:18-21_31-37	5TBW_1:2156-2161_2173-2180	5TBW_1:1218-1226_1283-1287	3J79_A:1536-1543_1563-1567	3J7A_A:569-575_582-590	4Y4O_2A:1208-1215_1234-1238	5J7L_DA:1043-1050_1109-1112	3J7A_A:317-322_354-361	4V88_A6:895-899_910-917	3RW6_H:11-18_43-50	5J7L_AA:684-688_699-706	1E7K_C:42-45_28-34	3U4M_B:2129-2136_2155-2159	4LFB_A:515-521_528-536	4LCK_F:6-12_94-97	4GXY_A:139-146_82-86
reverse-Kink-turn	5TBW_1:1195-1205_1299-1313	4IOA_X:1035-1041_1135-1150	4Y4O_2A:1024-1030_1124-1140	3J79_A:1323-1333_1427-1441	5J7L_DA:1024-1030_1124-1140	4V8P_D1:1222-1232_1326-1340	3J7Q_5:1934-1944_2038-2052	5MRC_A:1091-1105_950-957
Sarcin-ricin	5J7L_AA:409-416_427-433	4V9F_0:2864-2869_2888-2892	5MRC_A:279-285_293-298	1NBS_B:138-143_165-171	3D0U_A:20-27_60-66	4V8P_C3:72-78_98-103	4IOA_X:165-170_179-185	4IOA_X:2822-2827_2840-2844	5TBW_1:32-37_46-52	3D2V_A:47-51_64-68	5TBW_1:3332-3337_3367-3371	5TBW_1:1444-1450_2354-2359	3J79_A:3724-3729_3759-3763	5J7L_DA:1263-1269_2011-2016	5J7L_DA:2847-2852_2865-2869	6GAW_BA:1006-1011_641-647	3DIL_A:22-30_63-70	2GDI_X:59-63_76-80	3J79_B:72-78_98-103	5J7L_DA:239-245_253-258	4V88_A6:1111-1118_1129-1134	3J7Q_5:1522-1526_1648-1655	3J7P_S2:1168-1175_1186-1191	5MRC_A:1296-1302_1911-1916	1UN6_F:73-78_98-102	6GAW_BA:73-79_87-92	3J7A_A:1212-1219_1230-1235	4V9F_0:158-163_172-178	4Y4O_2A:188-193_202-208	5TBW_1:82-89_97-103	4LFB_A:409-416_427-433	4V9F_0:291-295_356-361	4LCK_F:16-23_83-90	5J7L_DA:1712-1718_1742-1746	5OOL_A:2674-2679_2307-2313	4V9F_0:1367-1373_2052-2057	5J7L_AA:887-894_905-910	4MGN_A:14-23_81-91	5MRC_A:228-233_242-248	4V8P_D1:30-35_44-50	4Y4O_2A:239-245_253-258	3J79_A:32-37_46-52	3IGI_A:296-303_316-321	5J7L_DA:188-193_202-208	5OOL_A:1739-1745_1753-1758	4V8P_D1:1470-1476_2349-2354	4V9F_0:210-216_224-229	4V8P_D1:830-834_956-963	4V9F_9:101-106_75-81
C-loop	1KOG_O:96-100_74-76	4V9F_0:958-963_1005-1008	5MRC_A:787-791_835-838	5J7L_DA:864-868_909-912	3J7Q_5:1732-1737_1792-1797	4Y4O_2A:858-862_915-919	3J7P_S2:1214-1217_1681-1685	4Y4O_2A:1319-1323_1331-1333	5J7L_DA:2680-2684_2725-2727	4V8P_D1:1025-1030_1072-1075	4V5O_BA:1130-1132_1589-1593	4Y4O_2A:864-868_909-912	5TBW_1:999-1004_1046-1049	5J7L_DA:857-862_915-920	4V9F_0:1011-1015_952-956	4V9F_0:1425-1429_1437-1439	4IOA_X:877-881_921-924	4V8P_D1:1018-1023_1078-1083	3J79_A:1114-1119_1175-1180	4V9F_0:2717-2721_2761-2763	3J7A_A:1258-1261_1914-1918	4V88_A6:1157-1160_1617-1621	4IOA_X:871-875_927-931	4V8P_D1:469-470_507-510	5J7L_AA:597-598_640-643	4Y4O_2A:2680-2684_2725-2727	4JRC_B:73-75_29-33	5J7L_DA:1846-1849_1893-1894	5FDV_1B:30-31_51-54	4V88_A6:746-747_802-805	4V8P_D1:457-462_516-521	4IOA_X:1332-1336_1344-1346	4LFB_A:597-598_640-643	1I6U_C:12-13_24-27	4V9F_9:29-30_50-53	4WF9_X:909-913_954-957	1U9S_A:136-139_161-162	4MGN_A:29-33_73-75	5J7L_DB:30-31_51-54	4LFB_A:371-375_389-390	4WF9_X:2707-2711_2752-2754	4IOA_X:2659-2663_2705-2707	4V8P_C3:28-29_48-51	4IOA_X:1838-1841_1876-1877
E-loop	4V88_A6:627-631_968-972	4UYK_R:111-115_86-90	3J7A_A:1037-1041_634-638	5J7L_DA:1357-1361_1370-1374	4Y4O_2A:1856-1860_1882-1886	4LFB_A:580-584_757-761	1MFQ_A:190-194_205-209	4IOA_X:24-29_521-526	3J7A_A:1059-1063_1079-1083	4LFB_A:779-783_799-803	4Y4O_2A:24-29_511-516	5OOL_A:2857-2860_2872-2875	5J7L_DA:702-707_724-730	4V5O_BA:968-972_988-992	4V9F_0:1542-1546_1639-1643	5J7L_DA:1474-1478_1513-1517	4Y4O_2A:1357-1361_1370-1374	4V9F_0:21-26_517-522	4V5O_BA:621-625_946-950	5J7L_AA:779-783_799-803	5J7L_DA:24-29_511-516	3J7P_S2:676-680_1025-1029	4V88_A6:1010-1014_990-994	4V5O_BA:1649-1653_1672-1676	4WF9_X:747-752_769-775	4V9F_0:663-667_679-683	4V88_A6:1678-1682_1719-1723	5J7L_AA:580-584_757-761	4WF9_X:2494-2497_2507-2510	4WF9_X:649-653_663-667	2A64_A:347-351_378-382	2A64_A:284-288_297-301	5J7L_DA:1720-1724_1736-1740	4Y4O_2A:606-610_618-622	4YAZ_R:16-20_35-39	4V8P_D1:3189-3193_3217-3221	4IOA_X:616-620_629-633	3DHS_A:284-288_297-301	3MXH_R:22-26_41-45	3IWN_A:12-16_31-35	5J7L_DA:606-610_618-622	4V9F_0:794-798_815-819	4Y4O_2A:702-707_724-730	4WF9_X:1394-1398_1407-1411	4IOA_X:1370-1374_1383-1387	4WF9_X:1883-1887_1909-1913	4V5O_BA:509-511_526-529	4V9F_0:705-709_719-723	4IOA_X:1848-1852_1865-1869
Hook-turn	2XXA_F:31-37_62-66	5J7L_DA:1153-1157_998-1002	4V5O_BA:63-67_78-82	5MRC_A:1173-1177_924-928	5MRC_A:3074-3078_3099-3103	3J79_A:3487-3491_3512-3516	5J7L_DA:2738-2742_2762-2766	5J7L_DA:1417-1421_1577-1581	4V8P_D1:1558-1562_1610-1615	4V9F_0:1095-1099_1257-1261	4Y4O_2A:2738-2742_2762-2766	4IOA_X:1009-1013_1164-1168	3J79_A:1681-1685_1728-1733	4V8P_D1:3092-3096_3116-3120	3J7Q_5:2446-2450_2509-2514	5TBW_1:1532-1536_1585-1590	4IOA_X:2718-2722_2742-2746	3J79_A:1295-1299_1456-1460	4V9F_0:2773-2777_2797-2801	4V8P_D1:1194-1198_1355-1359	3IGI_A:113-117_70-74	3J7Q_5:4681-4685_4705-4709	4V9F_0:1456-1460_1483-1489	5TBW_1:3103-3107_3127-3131	4V9F_0:2672-2676_2809-2817	4Y4O_2A:998-1002_1153-1157	4WF9_X:1891-1894_1901-1905	4V8P_D1:3195-3199_3212-3215	4WF9_X:1042-1046_1197-1201	4Y4O_2A:1417-1421_1577-1581	4Y4O_2A:1351-1355_1376-1380	4IOA_X:1431-1435_1593-1597	4V9F_0:2724-2728_2754-2758	4Y4O_2A:1469-1473_1518-1523
Tandem-shear	5J7L_AA:1416-1419_1481-1484	4V88_A6:1669-1672_1729-1732	5J7L_DA:2467-2470_2480-2483	4V88_A6:186-189_196-199	5TBW_1:725-728_741-745	4LFB_A:1416-1419_1481-1484	5J7L_DA:536-539_554-557	3J7A_A:1966-1969_2021-2024	5J7L_DA:2350-2353_2364-2367	4V9F_0:2502-2505_2515-2518	2R8S_R:112-116_205-208	5MRC_A:2617-2620_2631-2634	4WFL_A:73-76_91-94	4V5O_BA:1640-1643_1682-1685	3J7P_S2:1733-1736_1798-1801	3D0U_A:16-19_67-70	1U6B_B:56-59_85-88	3IGI_A:172-175_190-194	3J7Q_5:1431-1434_1450-1453	4V8P_D1:2824-2827_2837-2840	3DIL_A:19-22_70-73	4LFB_A:1431-1435_1466-1469	4Y4O_2A:2350-2353_2364-2367	4IOA_X:2329-2332_2343-2346	4V8P_D1:125-128_138-141	4V5O_BA:37-40_458-462	4V9F_0:2873-2876_2881-2884	4IOA_X:1491-1494_1530-1533	5J7L_DA:1526-1529_1542-1546	5AOX_C:58-61_105-108	4XWF_A:36-39_7-10	5BTP_B:12-15_41-44	4V8P_D1:571-574_594-598	5J7L_DA:1864-1867_1874-1878	4V88_A6:1653-1656_1744-1747	4V8P_D1:3043-3048_3073-3077	4V8P_D1:162-165_254-257	4WF9_X:2377-2380_2391-2394	4ZNP_A:37-40_9-12	4V8P_D1:2993-2996_3128-3133	4WF9_X:581-584_597-600	4V8P_D1:3300-3303_3316-3319	4KZD_R:11-14_71-74	4V8P_D1:475-479_499-502	4WF9_X:1461-1465_1624-1627
Tetraloop-receptor	4K27_U:19-23_34-37	6CHR_A:518-521_532-536	3T4B_A:2-5_19-20	3IGI_A:334-335_346-349	6CHR_A:164-167_306-310	2R8S_R:223-227_247-250	4PCJ_A:27-28_8-11	1U6B_B:61-65_80-83	5DCV_D:5-6_45-48	4LFB_A:774-778_804-805	5BTM_A:19-23_34-37	1NBS_B:146-150_159-162	1U6B_B:147-150_162-163	5M0H_A:14-18_29-32	5T83_A:16-19_40-41	5U3G_B:28-29_10-13	3Q1Q_C:32-35_44-48	1KXK_A:15-19_54-57	4WZJ_XXX:46-49_56-60
L1-complex	1MZP_B:20-23_32-45	2HW8_B:22-29_10-13	5J7L_DA:82-85_97-104	3U4M_B:2124-2127_2161-2174	1U63_D:33-40_10-13	2VPL_B:33-40_10-13
Rope-sling	4V88_A6:550-557_587-588	4Y4O_2A:1004-1011_1150-1151	4V8P_D1:1200-1207_1352-1353	3J7A_A:557-564_594-595	4IOA_X:1015-1022_1161-1162	5J7L_DA:1004-1011_1150-1151	3J7Q_5:1911-1920_2063-2065	4V9F_0:1101-1108_1254-1255	4V5O_BA:543-550_581-582	4WF9_X:1048-1055_1194-1195	5J7L_AA:504-511_540-541	4LFB_A:504-511_540-541
[truncated: 25 more columns]

## Sheet: Table_S2
Table S2: Instances of well-known RNA structural motif families (Hairpin Loops)
GNGA	4V9F_0:217-223	5TBW_1:357-362	3J7Q_5:4540-4545	3J79_A:90-96	4OQU_A:57-62	4V9F_0:468-473	4V8P_C3:86-91	4V9F_0:1705-1713	5J7L_DA:1630-1636	4LFB_A:296-301	3IGI_A:89-94	1XJR_A:21-27	3J79_A:365-370	4V8P_D1:1886-1892	4V9F_0:2629-2634	5J7L_DA:462-467	5MRC_A:2861-2866	4LFB_A:1076-1081	2Z75_B:113-118	3J79_A:3322-3327	5TBW_1:90-96	4LVW_A:58-63	4V9F_9:89-94	5MRC_A:1581-1589	4V8P_D1:356-361	5J7L_DA:2856-2861	4V8P_D1:2951-2956	4OQU_A:13-18	5J7L_DA:487-493	5J7L_DA:2594-2599	3J79_B:86-91	5J7L_DA:246-252	4V9F_0:2248-2253	5TBW_1:2963-2968	5TBW_AS:88-93	3J79_A:1551-1556	3G9C_Q:108-113	3AM1_B:45-50	3KTW_C:163-168	3D0U_A:121-127	5J7L_AA:1165-1171	4V8P_D1:88-94	4V88_A6:1396-1402	4AL5_B:10-16	5J7L_DA:1868-1873	4WF9_X:249-255	4WF9_X:686-692	2XLK_C:10-16	4LFB_A:458-474
T-loop	1N78_C:553-561	4FRN_B:28-36	2DU3_D:952-960	3ADD_C:53-61	2ZZN_D:53-61	3OVB_C:12-20	1FIR_A:53-61	4MGN_A:51-63	1SER_T:53-61	1QU2_T:53-61	2ZNI_C:53-61	3ZGZ_B:53-61	5C45_Y:68-76	4V9F_0:312-319	2CZJ_H:53-61	3WQY_C:1653-1661	1H3E_B:53-61	2CSX_C:53-61	4P5J_A:46-54	1F7U_B:953-961	4LFB_A:1314-1323	1U0B_A:53-61	3J7A_A:1847-1858	3AL0_E:53-61	3A2K_C:54-62	1B23_R:53-61	4V8P_D1:1488-1496	2ZUE_B:953-961	4YCO_D:53-61	4GXY_A:49-57	5J7L_DA:1281-1289	1WZ2_D:965-973	3Q1Q_C:63-71	5J7L_AA:321-332	2D6F_F:953-961	5J7L_DA:305-312	1J2B_C:954-962	4MGN_B:52-60	2DRA_B:12-20	2DLC_Y:553-561	4LCK_B:52-60	2BTE_B:53-61	3KFU_L:53-61	3W3S_B:53-61	1QTQ_B:953-961	4V9F_0:623-632	1QF6_B:53-61	4V5O_BA:1522-1533	4V88_A6:1550-1561
GNAA	4P8Z_A:99-104	4LCK_B:71-76	5J7L_AA:158-163	3J79_A:1693-1698	2R8S_R:149-154	3J79_A:1783-1788	4FRG_B:46-51	4K27_U:26-31	3P22_A:17-22	5MRC_A:393-398	4PCJ_A:16-21	3D0U_A:142-147	3J79_A:1254-1260	3SUX_X:65-70	3MOJ_A:2529-2534	3J7A_A:1185-1190	4V9F_0:1793-1799	5MRC_A:2641-2646	4PLX_A:24-29	5TBW_1:1126-1132	3LQX_B:153-158	5J7L_AA:862-867	4V9F_0:1054-1060	4AOB_A:49-54	4JF2_A:8-13	3Q1Q_B:135-140	1KXK_A:33-38	4BW0_A:9-14	5TBW_1:382-387	4P8Z_A:157-162	4AOB_A:73-78	3J79_A:3083-3088	4QLM_A:54-59	4LFB_A:1012-1017	2IL9_A:6119-6119.E	1HMH_E:104-114	6CHR_A:563-568	2OIU_Q:10-15	4WFL_A:81-86	2OIU_P:10-15	1RLG_D:9-14	3KTW_C:209-214	3IGI_A:274-279	4V9F_0:690-695	4LFB_A:862-867	4ENC_A:28-33	3NVI_F:9-14	1HMH_A:104-114	3J7A_A:1222-1227
[truncated: 161 more columns]

## Sheet: Table_S3
Table S3: Instances of known RNA structural motif clusters (Multi-Loops)
ML10_1	7RQB_1B:11-16_108-110_68-69	1UN6_F:65-66_9-14_109-110
ML11_1	3J7P_S2:1270-1277_1320-1323_1505-1512	4V88_A6:1215-1220_1263-1266_1443-1448
ML12_1	5TBW_1:675-678_702-706_713-721_749-751_782-787	7RQB_1A:601-604_624-628_635-638_650-652.N_652.V-656	4V8P_D1:699-702_727-731_738-747_773-774_808-812
ML13_1	3J7A_A:1278-1288_1299-1310_1700-1708	4V88_A6:1177-1187_1198-1208_1455-1462
ML15_1	5J7L_DA:116-121_130-131_148-150_176-178_47-54	7RQB_1A:116-121_130-131_148-150_176-178_47-54	7A0S_X:114-119_128-129_142-143_154-155_46-53	4V9F_0:111-116_124-132_146-148_43-50
ML16_1	5TBW_1:1627-1632_1641-1649_1806-1816	3J79_A:1772-1781_1790-1804_2028-2080
ML17_1	4RGE_C:11-14_25-26_41-44	3J79_A:1679-1680_1734-1738_1755-1758_2096-2097	4V9F_0:1453-1455_1490-1494_1511-1514_1672-1674	4V8P_D1:1555-1557_1616-1620_1637-1640_1853-1855
ML17_2	3J7Q_5:2443-2445_2515-2519_2536-2539_2777-2779	5TBW_1:1529-1531_1591-1595_1612-1615_1829-1831
ML18_1	6N5P_A:108-111_25-27_7-11	4QK9_A:108-110_23-24_6-10
ML19_1	4V88_A6:1283-1288_1327-1332_1419-1424	3J7A_A:1384-1389_1429-1434_1665-1670
ML1_1	5J7L_AA:1221-1225_955-962_973-984	4V5O_BA:1152-1159_1170-1181_1425-1429	3J7P_S2:1237-1244_1255-1266_1516-1520	4LFB_A:1223-1225_955-962_973-982
ML1_2	4V9F_0:2552-2555_2580-2582_2596-2602	7QI4_A:3004-3007_3032-3034_3048-3054	4V8P_D1:2874-2877_2902-2904_2918-2924	7RQB_1A:2517-2520_2545-2547_2561-2567	5J7L_DA:2517-2520_2545-2547_2561-2567	3J79_A:3245-3248_3273-3275_3289-3295	5TBW_1:2886-2892_2909-2916_2930-2936
ML20_1	3V7E_C:114-118_40-42_8-15_92-101	5FJC_A:40-42_60-69_8-15_82-86	4KQY_A:106-110_40-43_8-15_81-90	4AOB_A:40-42_60-69_8-15_82-86	5FJC_A:40-42_60-69_8-15_82-86
ML23_1	7RQB_1A:30-31_474-484_496-510	4V9F_0:27-28_480-490_502-516	7A0S_X:30-31_485-495_506-520	5J7L_DA:30-31_474-484_496-510
ML24_1	3SUX_X:23-29_57-62_73-74	4LVW_A:20-26_52-57_64-65
ML25_1	3OXE_A:27-29_7-14_74-82	3P49_A:105-107_146-154_84-91	3OXE_A:27-29_7-14_74-82	3P49_A:30-32_55-64_8-15
ML26_1	3J7Q_5:4091-4094_4114-4129_4155-4158	5TBW_1:2529-2532_2547-2563_2578-2581
ML27_1	4V88_A6:883-884_928-936_943-945	4V5O_BA:861-862_906-914_921-923	3J7A_A:1012-1015_951-953_997-1005	4LFB_A:672-673_717-725_732-734
ML28_1	3J79_A:2725-2728_2821-2825_2930-2936	5MRC_A:1993-1995_2091-2095_2249-2254	4V8P_D1:2428-2430_2507-2511_2580-2585	5TBW_1:2433-2435_2512-2517_2590-2596
ML29_1	4V5O_BA:1075-1077_610-618_953-957_1000-1010	4V88_A6:1022-1032_1103-1105_616-624_975-979	3J7P_S2:1160-1162_665-673_1032-1036_1079-1089	3J7A_A:1044-1048_1091-1101_1204-1206_623-631
ML2_1	7A0S_X:1319-1322_1621-1627_1636-1638	3J79_A:1637-1640_2104-2110_2119-2121	5TBW_1:1488-1491_1837-1843_1852-1854	4V8P_D1:1514-1517_1861-1867_1876-1878	7RQB_1A:1306-1309_1605-1611_1620-1622	5MRC_A:1337-1340_1557-1563_1572-1574	5J7L_DA:1306-1309_1605-1611_1620-1622	7RQB_1A:1298-1303_1625-1627_1639-1642	4WFL_A:60-67_10-14_100-102	7A0S_X:1311-1316_1641-1643_1656-1659	4V9F_0:1412-1415_1680-1686_1695-1697
ML30_1	1U9S_A:230-231_94-96_107-110_79-80	1NBS_B:234-235_112-114_90-91_129-132	2A64_A:113-115_136-139_244-245_91-92	1NBS_B:234-235_112-114_90-91_129-132
ML31_1	5MRC_A:1229-1232_1280-1289_483-488_577-580_700-703	3J7Q_5:1515-1519_1658-1661_2288-2294_2340-2351_1335-1341	7QI4_A:1865-1875_1899-1903_2019-2022_2271-2275_2290-2300
ML32_1	4FRG_B:18-25_39-43_54-55_69-73	4FRN_B:18-25_39-53_67-71
ML33_1	3J7A_A:1106-1108_1180-1184_1191-1195	4V5O_BA:1015-1017_1051-1055_1062-1066
ML34_1	7TZS_X:14-15_51-57_82-85	7TZS_X:51-57_14-15_82-85	7TZS_X:14-15_51-57_82-85
ML35_1	5MRC_A:1329-1334_1577-1580_1590-1594	7A0S_X:710-713_745-749_773-778
ML36_1	4V88_A6:1107-1109_1136-1140_14-21_604-614	4V5O_BA:1079-1081_1109-1113_14-21_598-608	3J7A_A:1208-1210_1237-1240_15-21_611-621
ML37_1	3J79_A:2423-2427_2439-2443_2479-2483_2610-2615	5MRC_A:1679-1683_1695-1699_1735-1738_1876-1879	4V9F_0:1828-1832_1844-1848_1883-1886_2016-2020
ML38_1	4UYK_R:132-135_10-13_65-69	4UYK_R:132-135_10-13_65-69
ML39_1	3DIL_A:113-114_140-141_162-165_78-82_10-14	3D0U_A:110-111_137-138_151-154_7-11_75-79
ML3_1	7NSH_BA:876-878_901-902_919-940_956-967	5MRC_A:1741-1743_1806-1807_1824-1845_1861-1872	7RQB_1A:1833-1835_1905-1906_1924-1945_1961-1972	4V9F_0:1889-1891_1946-1947_1965-1986_2002-2013	4V8P_D1:2187-2189_2243-2244_2262-2283_2299-2310	7A0S_X:1825-1827_1888-1928_1944-1955	5TBW_1:2192-2194_2248-2249_2267-2288_2304-2315	5J7L_DA:1833-1835_1905-1906_1924-1945_1961-1972	7QI4_A:2544-2546_2569-2570_2587-2608_2624-2635	3J7Q_5:3696-3698_3752-3755_3769-3794_3806-3819	3J79_A:2485-2487_2541-2542_2560-2581_2597-2608
ML40_1	5J7L_AA:106-112_315-316_337-338_351-354_58-61	4LFB_A:315-316_337-338_351-354_58-61_106-112
ML41_1	7RQB_1A:2814-2815_2831-2836_2882-2886	4V9F_0:2830-2832_2848-2853_2905-2910	5J7L_DA:2813-2815_2831-2836_2882-2887
ML42_1	4V5O_BA:1265-1266_1275-1280_1289-1294	4V88_A6:1293-1294_1303-1308_1317-1322	3J7A_A:1394-1395_1405-1410_1419-1424
ML44_1	3J7A_A:810-813_823-825_848-853	4V88_A6:760-763_773-775_785-790	4V5O_BA:744-747_757-759_768-773
ML45_1	3J7A_A:1031-1035_640-642_929-934	4V5O_BA:627-629_839-844_940-944	4V88_A6:633-635_861-866_962-966
ML46_1	6GYV_A:38-41_7-11_65-68	4P8Z_A:12-15_173-177_39-42
ML4_1	7RQB_1A:32-35_445-461_468-473	7A0S_X:32-35_457-472_479-484	5J7L_DA:32-35_445-461_468-473	4V9F_0:29-32_451-467_474-479	5MRC_A:381-392_399-404_66-71_91-95
ML4_2	4V88_A6:1161-1164_1581-1587_1609-1616	4V5O_BA:1133-1136_1553-1559_1581-1588
ML5_1	4V8P_D1:2999-3001_3031-3032_3087-3088_3124-3125	3J7Q_5:4587-4590_4620-4621_4676-4678_4712-4715	5TBW_1:3010-3012_3042-3043_3098-3099_3135-3136	3J79_A:3396-3398_3428-3429_3482-3483_3520-3521	3IVK_M:105-106_54-55_69-72_85-86
ML5_2	7RQB_1A:1270-1276_1294-1295_1645-1648_2009-2010	5MRC_A:1303-1308_1325-1326_1597-1600_1909-1910	5J7L_DA:1270-1276_1294-1295_1645-1648_2009-2010
ML6_1	5TBW_1:1898-1914_1938-1939_2109-2122_2331-2337	5MRC_A:1618-1636_1658-1672_1887-1894	3J7Q_5:2847-2863_2887-2888_3613-3626_3835-3841
ML7_1	4V88_A6:1336-1338_1386-1391_1407-1415	4LFB_A:1116-1118_1155-1160_1176-1184	5J7L_AA:1116-1118_1155-1160_1176-1184	4V5O_BA:1308-1310_1356-1361_1378-1386	3J7A_A:1438-1439_1633-1637_1653-1661
ML8_1	4FEN_B:45-54_72-75_21-25	3LA5_A:45-54_72-75_21-25	4XNR_X:45-54_72-75_21-25	4LX6_A:45-54_72-75_21-25	3IVN_A:36-45_63-66_12-16	1Y26_X:45-54_72-75_21-25	3RKF_C:45-54_72-75_21-25
ML9_1	3J79_A:1628-1634_2124-2126_2138-2141	4LFB_A:586-588_651-655_751-755	5TBW_1:1479-1485_1857-1859_1871-1874	4V8P_D1:1505-1511_1881-1883_1895-1898	1KUQ_B:15-19_4-6_50-54	5J7L_DA:1298-1303_1625-1627_1639-1642
